# Supplementary material for: Surface-enhanced stimulated Raman scattering and fluorescence probing of plasmonic nanoparticles in cellular environments: insights into their spatial distribution and aggregation
Source: Nanoscale Adv. 2026 Feb 23;8(7):2220–32. doi: 10.1039/d5na01029b (PMC12973227; doi:10.1039/d5na01029b)
Supplement: NA-008-D5NA01029B-s001 [file NA-008-D5NA01029B-s001.txt]

File Name : figures1.tif

Caption : figure s1 (supporting information)
